# Supplementary material for: Transient Catalytic Reaction Analysis Through Signal Defragmentation
Source: Entropy (Basel). 2026 Apr 17;28(4):459. doi: 10.3390/e28040459 (PMC13114260; doi:10.3390/e28040459)
Supplement: Supplementary file 1 [file entropy-28-00459-s001.zip]

Archive with 1 entries (1 files):
- entropy-4219983-supplementary.pdf
